# Supplementary material for: Brain-enriched RagB isoforms regulate the dynamics of mTORC1 activity through GATOR1 inhibition
Source: Nat Cell Biol. 2022 Sep 12;24(9):1407–21. doi: 10.1038/s41556-022-00977-x (PMC9481464; doi:10.1038/s41556-022-00977-x)
Supplement: Supplementary file 3 — Sequences of PCR primers, sgRNAs and shRNAs. [file 41556_2022_977_MOESM3_ESM.xlsx]

## Sheet: sgRNAs
sgRNAs
Gene	Species	Sequence
Rraga	human	TTATTACCAGTCGTGTCTGG
Rragb	human	CCTTCCGGTTCCCCTAGTGG
Rragc	human	AGTCCCATGAGCAGAATCCT
Rragd	human	TCCGACGCCGATCCGGACAG
Rraga	mouse	TGACGTAGAGAGCCGCGAAC
Rragb	mouse	GCCGGAAGGATCGCTTGGGT
Depdc5	human	GGATCAGTATATTGGCCGTG

## Sheet: PCR oligos
PCR to sequence knockout clones
Gene	Species	Forward	Reverse
Rraga	human	ATGCCAAATACAGCCATGAAGAAAAAGGTGCTG	TCAACGCATAAGGAGACTGTGCTTGGG
Rragb	human	GACTTGTTGCGCAATGGAAGAATCTGACTCTG	CCCAAGGGTTGTTTCTGATCAGTTAGCACC
Rragc	human	CGTTTCCAAAGGACTTCGGCT	CAGTTTCGCCTTCAGCGCT
Rragd	human	GTGGGCACGATGAGCCAGGT	CCGGCTCTGAAAGGGGCAGA
Rraga	mouse	GCTGTTTTCTGAGACCTCGC	CTTTTTCCAGTTCGCGGCTC
Rragb	mouse	TGTGCCTGGAGACTAAGTTCG	CTGTTTTCCGTCATCAAGGGC
Depdc5	human	GAGTCCCCCACTACCCAT	CGGGAAGAGGGTATAGCA

## Sheet: Q-RT-PCR oligos
Q-RT-PCR
Gene	Species	Forward	Reverse
Rraga	human	CGTCCACCGGTTTGAGAAGA	AGGGATCGACGGATCTGACA
Rragb	human	GAGAAAGAAAATCTGGGGCCG	AAGGCGACGTGTGTCTCTG
Rragc	human	TGGCACTGGTCTGCATTCTA	CCATTGTGTGTCAGCGCTTT
Rragd	human	GGGACTTCCCAGGACAGATT	TTCACTTTGTAGGCCCTGGTC
Rraga	mouse	TTGATGGGAAAGAGCGGGTC	TTCCCCAAGAATCGGACGTG
Rragb	mouse	GAGATGCCCACCGATTTGAG	GATCAGAGTAGCTGCAGAAGGA
Rpl13a	mouse	AGGCCAAGATGCACTATCGGA	CAGGCATGAGGCAAACAGTCT

## Sheet: shRNAs
shRNAs
Gene	Species	Sequence
Rraga #1	mouse	GAATTCACCTGACGCCAAA
Rraga #2	mouse	CGAGAGAGCTACGTTCTTG
Rragb #1	mouse	GCGAGATGCCCACCGATTT
Rragb #2	mouse	ATGTATACGTAGGCGATAT
mCherry	n.a.	GTGGGAGCGCGTGATGAAC
