# Supplementary material for: Brain-enriched RagB isoforms regulate the dynamics of mTORC1 activity through GATOR1 inhibition
Source: Nat Cell Biol. 2022 Sep 12;24(9):1407–21. doi: 10.1038/s41556-022-00977-x (PMC9481464; doi:10.1038/s41556-022-00977-x)
Supplement: Source Data Fig. 1 — Statistical source data. [file 41556_2022_977_MOESM5_ESM.xlsx]

## Sheet: Sheet1
1f
	replicate 1	replicate 2	replicate 3
control +aa	1.04254	0.853159	1.1043
control -aa	0.0691371	0.0498718	0.0777617
ABKO + m2 +aa	0.253567	0.258874	0.236782
ABKO + m2 -a	0.212889	0.214162	0.187281
ABKO + A +aa	0.699325	0.708963	0.633338
ABKO + A -aa	0.048681	0.0745739	0.0644923
ABKO + B +aa	0.696871	0.898581	0.746532
ABKO + B -aa	0.234423	0.270004	0.264351
ABKO + Blong +aa	0.447015	0.438227	0.438694
ABKO + Blong -aa	0.321759	0.248298	0.295291
1g
	replicate 1	replicate 2	replicate 3
control +aa	0.846778	1.14586	1.00737
control -aa	0.00984414	0.0333599	0.0121831
ABKO + m2 +aa	0.00650282	0.0170161	0.0138029
ABKO + m2 -a	0.0168541	0.0236791	0.0303515
ABKO + A +aa	0.555155	0.329558	0.25924
ABKO + A -aa	0.0471738	0.0309436	0.00995469
ABKO + B +aa	0.730549	0.529192	0.452217
ABKO + B -aa	0.354665	0.551347	0.407441
ABKO + Blong +aa	0.12849	0.268076	0.260419
ABKO + Blong -aa	0.249415	0.567472	0.481901
1h
	replicate 1	replicate 2	replicate 3
control +aa	1.00981	0.831872	1.15831
control -aa	0.211157	0.282891	0.273596
ABKO + m2 +aa	0.549565	0.637902	0.688554
ABKO + m2 -a	0.523544	0.505927	0.488716
ABKO + A +aa	0.928764	0.729427	0.714853
ABKO + A -aa	0.299954	0.266185	0.166068
ABKO + B +aa	0.915348	0.807747	0.824431
ABKO + B -aa	0.390078	0.547298	0.510483
ABKO + Blong +aa	0.515814	0.556571	0.730648
ABKO + Blong -aa	0.538167	0.462371	0.619558
1j
	replicate 1	replicate 2	replicate 3
control	0.98951	0.970283	1.04021
AKO	0.703529	0.417546	0.619702
BKO	0.730014	1.01758	0.713632
ABKO	0.215383	0.204895	0.270824
1l
	replicate 1	replicate 2	replicate 3
wt +aa	1.12398	0.761186	1.11483
wt -aa	0.0660041	0.0385763	0.00510721
wt ±aa	0.304333	0.348508	0.277495
AKO 3.2 +aa	0.584291	0.748508	0.575679
AKO 3.2 -aa	0.196893	0.442979	0.294097
AKO 3.2 ±aa	0.398092	0.573961	0.494841
AKO 3.4 +aa	0.691258	0.646022	0.744534
AKO 3.4 -aa	0.410489	0.216796	0.302776
AKO 3.4 ±aa	0.49386	0.375978	0.392189
1n
	replicate 1	replicate 2	replicate 3
wt +aa	1.12164	0.839536	1.03883
wt -aa	0.0513453	0.0110275	0.00483575
wt ±aa	0.62455	0.50053	0.400711
BKO 9.15 +aa	1.01057	1.25948	1.08436
BKO 9.15 -aa	0.038869	0.0227602	0.0389004
BKO 9.15 ±aa	0.567204	0.532282	0.451638
BKO 9.35 +aa	0.94391	1.32129	1.377
BKO 9.35 -aa	0.0423075	0.0165352	0.0141524
BKO 9.35 ±aa	0.615654	0.415103	0.571849
1p
	replicate 1	replicate 2	replicate 3
control +aa	0.954965	0.873084	1.17195
control -aa	0.0734173	0.0799003	0.196012
AKO + m2 +aa	0.854294	0.803615	0.785838
AKO + m2 -a	0.682677	0.555164	0.497126
AKO + A +aa	0.939129	0.823553	0.86064
AKO + A -aa	0.160647	0.0748251	0.166656
AKO + B +aa	0.929878	1.06827	0.90071
AKO + B -aa	0.356775	0.351851	0.340348
AKO + Blong +aa	0.694937	0.829293	0.59343
AKO + Blong -aa	0.637398	0.691961	0.603904
