# Supplementary material for: Brain-enriched RagB isoforms regulate the dynamics of mTORC1 activity through GATOR1 inhibition
Source: Nat Cell Biol. 2022 Sep 12;24(9):1407–21. doi: 10.1038/s41556-022-00977-x (PMC9481464; doi:10.1038/s41556-022-00977-x)
Supplement: Source Data Fig. 2 — Statistical source data. [file 41556_2022_977_MOESM7_ESM.xlsx]

## Sheet: Sheet1
2b
	replicate 1	replicate 2	replicate 3
A 0 ng	1.12712	0.977465	0.895415
A 5 ng	0.545752	0.535985	0.548954
A 25 ng	0.424135	0.342636	0.289402
A 100 ng	0.1464	0.127862	0.172817
B 0 ng	0.967389	1.06014	0.974416
B 5 ng	0.707747	0.716512	0.75387
B 25 ng	0.515985	0.474267	0.280254
B 100 ng	0.188834	0.0951467	0.104464
long 0 ng	0.436225	0.320665	0.427354
long 5 ng	0.342052	0.342023	0.495444
long 25 ng	0.21563	0.389586	0.327927
long 100 ng	0.154274	0.126432	0.16125
2d
	replicate 1	replicate 2	replicate 3
control m2 +aa	1.1102	1.04759	0.842202
control m2 -aa	0.0789149	0.179005	0.167049
control GATOR1 +aa	0.327861	0.370797	0.227911
control GATOR1 -aa	0.0324557	0.0513741	0.0707563
AKO m2 +aa	0.641419	0.458136	0.620604
AKO m2 -aa	0.271938	0.324192	0.51305
AKO GATOR1 +aa	0.212951	0.123246	0.170328
AKO GATOR1 -aa	0.0588547	0.0346411	0.108145
2h
	replicate 1	replicate 2	replicate 3
rap2a	0.125053	0.276257	0.299524
A-T21N	1.48678	0.836445	0.676775
A-Q66L	3.20212	2.63032	2.71041
B-T54N	0.87688	0.525801	0.334452
B-Q99L	1.28385	1.59933	1.54481
Blong-T54N	0.624738	0.828167	0.355498
Blong-Q127L	0.192693	0.528775	0.204981
2k
	replicate 1	replicate 2	replicate 3
rap2a	0.0578549	0.0106959	0.0380379
A-T21N	0.956488	1.09379	0.949718
A-Q66L	0.121887	0.119873	0.227364
B-T54N	0.872656	0.663546	0.621141
B-Q99L	0.17161	0.22523	0.111418
Blong-T54N	2.86163	1.9124	2.42442
Blong-Q127L	0.729286	0.692514	0.466464
