# Supplementary material for: Brain-enriched RagB isoforms regulate the dynamics of mTORC1 activity through GATOR1 inhibition
Source: Nat Cell Biol. 2022 Sep 12;24(9):1407–21. doi: 10.1038/s41556-022-00977-x (PMC9481464; doi:10.1038/s41556-022-00977-x)
Supplement: Source Data Fig. 3 — Statistical source data. [file 41556_2022_977_MOESM9_ESM.xlsx]

## Sheet: Sheet1
3b
	replicate 1	replicate 2	replicate 3
0 ng	0.994508	0.930191	1.0753
wt 5 ng	0.467616	0.634317	0.676485
wt 25 ng	0.294617	0.351256	0.225589
wt 100 ng	0.0733308	0.0990652	0.0521491
Y775A 5 ng	0.665679	0.533248	0.690164
Y775A 25 ng	0.312997	0.349579	0.324969
Y775A 100 ng	0.0779563	0.0659912	0.0494974
3d
	replicate 1	replicate 2	replicate 3
0 ng	1.12022	0.948307	0.931473
wt 5 ng	0.800823	0.794507	0.768213
wt 25 ng	0.443182	0.567897	0.609423
wt 100 ng	0.137089	0.126862	0.258801
Y775A 5 ng	0.591141	0.603291	0.537243
Y775A 25 ng	0.291081	0.341853	0.346642
Y775A 100 ng	0.0866111	0.0861459	0.18805
3f
	replicate 1	replicate 2	replicate 3
A 0 ng	1.13825	1.01234	0.849413
A 5 ng	0.484461	0.540851	0.550283
A 25 ng	0.160866	0.222318	0.256699
A 100 ng	0.0658268	0.0991447	0.0944364
B 0 ng	0.855458	0.858835	0.880413
B 5 ng	0.8067	0.610858	0.73204
B 25 ng	0.399848	0.330464	0.497071
B 100 ng	0.139437	0.211567	0.188034
3h
	replicate 1	replicate 2	replicate 3
A 0 ng	1.08618	0.842065	1.07175
A 5 ng	0.645041	0.521747	0.72639
A 25 ng	0.185861	0.328298	0.297335
A 100 ng	0.0517659	0.137317	0.0735897
B 0 ng	0.713074	0.843719	0.63053
B 5 ng	0.489353	0.59766	0.409158
B 25 ng	0.18876	0.355427	0.147251
B 100 ng	0.117023	0.0994712	0.0573037
