# Supplementary material for: Brain-enriched RagB isoforms regulate the dynamics of mTORC1 activity through GATOR1 inhibition
Source: Nat Cell Biol. 2022 Sep 12;24(9):1407–21. doi: 10.1038/s41556-022-00977-x (PMC9481464; doi:10.1038/s41556-022-00977-x)
Supplement: Source Data Fig. 4 — Statistical Source Data [file 41556_2022_977_MOESM11_ESM.xlsx]

## Sheet: Sheet1
4c
	replicate 1	replicate 2	replicate 3
A	0.767652	1.09427	1.13808
Bshort	0.971589	0.688102	0.698552
Blong	0.305004	0.229485	0.139405
A + EDTA	0.198497	0.100865	0.167645
Bshort + EDTA	0.13212	0.105027	0.213013
Blong + EDTA	0.0828479	0.201546	0.138361
4e
	replicate 1	replicate 2	replicate 3
rap2a	0.0804815	0.109444	0.197949
A-Q66L	0.922817	1.12995	0.94723
A + BlongT54N	0.687074	0.666537	0.691665
4g
	replicate 1	replicate 2	replicate 3	replicate 4	replicate 5	replicate 6
A +aa	1.19175	0.866964	1.13967	0.909953	1.15167	0.739989
A 10 min	0.635377	0.265813	0.643108	0.375954	0.644805	0.601018
A 20 min	0.222428	0.18904	0.182967	0.329272	0.272024	0.32264
A + Blong +aa	1.86088	1.31443	2.13162	1.39126	1.36793	1.60235
A + Blong 10 min	0.641761	0.889643	0.830253	1.21779	0.701067	1.24914
A + Blong 20 min	0.296819	0.261427	0.276517	0.723724	0.367234	0.706353
A + BlongT54N +aa	1.4864	1.85067	1.11692	1.18059	1.35303	0.879842
A + BlongT54N 10 min	0.916134	1.18811	0.988809	0.937576	1.04522	1.04672
A + BlongT54N 20 min	0.252225	0.510563	0.241735	0.660224	0.634909	0.573904
4i
	replicate 1	replicate 2	replicate 3	replicate 4
A + 0 nM GATOR1	0	0	0	0
A + 25 nM GATOR1	39.446	33.3774	21.2402	33.3774
A + 50 nM GATOR1	94.0635	94.0635	69.7891	84.9606
A + 100 nM GATOR1	151.715	182.058	203.299	209.367
A + 250 nM GATOR1	379.289	376.254	370.186	397.494
A + 500 nM GATOR1	458.181	506.729	464.249	537.073
A + Blong + 0 nM GATOR1	0	0	0	0
A + Blong + 25 nM GATOR1	-15.1715	57.6519	30.3431	21.2402
A + Blong + 50 nM GATOR1	75.8577	103.166	84.9606	121.372
A + Blong + 100 nM GATOR1	87.9949	197.23	179.024	169.921
A + Blong + 250 nM GATOR1	236.676	285.225	254.882	282.191
A + Blong + 500 nM GATOR1	358.048	433.906	430.872	476.386
4j
	replicate 1	replicate 2	replicate 3
A + 0 nM GATOR1	0	0	0
A + 25 nM GATOR1	97.0979	109.235	97.0979
A + 50 nM GATOR1	151.715	175.99	166.887
A + 100 nM GATOR1	273.088	288.259	288.259
A + 250 nM GATOR1	373.22	415.7	424.803
A + 500 nM GATOR1	485.489	461.215	476.386
A + Bshort + 0 nM GATOR1	0	0	0
A + Bshort + 25 nM GATOR1	87.9949	124.407	97.0979
A + Bshort + 50 nM GATOR1	163.853	166.887	130.475
A + Bshort + 100 nM GATOR1	215.436		248.813
A + Bshort + 250 nM GATOR1	382.323	312.534	406.597
A + Bshort + 500 nM GATOR1	512.798	427.837	458.181
