# Supplementary material for: Brain-enriched RagB isoforms regulate the dynamics of mTORC1 activity through GATOR1 inhibition
Source: Nat Cell Biol. 2022 Sep 12;24(9):1407–21. doi: 10.1038/s41556-022-00977-x (PMC9481464; doi:10.1038/s41556-022-00977-x)
Supplement: Source Data Fig. 5 — Statistical source data. [file 41556_2022_977_MOESM13_ESM.xlsx]

## Sheet: Sheet1
5b
	replicate 1	replicate 2	replicate 3
rap2a +aa	0.291427	0.178985	0.383543
rap2a 50%	0.296533	0.126274	0.36644
A +aa	1.01246	0.797513	1.19003
A 50%	0.867589	0.603108	0.903345
A+Bshort +aa	1.2055	1.14207	1.12945
A+Bshort 50%	1.10079	0.874721	1.01584
A+Bshort+Blong +aa	1.75067	1.98774	1.60647
A+Bshort+Blong 50%	1.53104	1.72598	1.37979
5d
	replicate 1	replicate 2	replicate 3
rap2a +aa	0.448833	0.0879485	0.159075
rap2a 25%	0.274914	0.0513156	0.0965934
A +aa	1.19387	0.999077	0.80705
A 25%	0.591239	0.536146	0.707449
A+Bshort +aa	0.883352	1.25851	1.19789
A+Bshort 25%	0.731435	0.794389	0.997201
A+Bshort+Blong +aa	1.60922	1.58818	1.67225
A+Bshort+Blong 25%	1.52266	1.5736	1.49747
5f
	replicate 1	replicate 2	replicate 3
rap2a +aa	0.133851	0.0103264	0.014911
rap2a 10%	0.122895	0.0202418	0.0238309
A +aa	1.24758	1.18198	0.570438
A 10%	0.437923	0.354935	0.241898
A+Bshort +aa	1.1153	1.26576	0.809991
A+Bshort 10%	0.525272	0.646222	0.699658
A+Bshort+Blong +aa	1.403	1.73996	1.35669
A+Bshort+Blong 10%	0.746846	0.818721	1.22942
5h
	replicate 1	replicate 2	replicate 3
rap2a +aa	0.291492	0.266407	0.163077
rap2a 0%	0.0832101	0.0458243	0.116099
A +aa	0.752885	1.17383	1.07328
A 0%	0.0741781	0.095152	0.181204
A+Bshort +aa	1.02126	1.214	1.2607
A+Bshort 0%	0.150793	0.103621	0.266472
A+Bshort+Blong +aa	1.90698	1.71946	1.28257
A+Bshort+Blong 0%	0.173117	0.113968	0.302951
5i
	replicate 1	replicate 2	replicate 3	replicate 4	replicate 5	replicate 6	replicate 7	replicate 8	replicate 9	replicate 10	replicate 11	replicate 12
rap2a +aa	0.291492	0.266407	0.163077	0.291427	0.178985	0.383543	0.448833	0.0879485	0.159075	0.133851	0.0103264	0.014911
rap2a 50%	0.296533	0.126274	0.36644
rap2a 25%	0.274914	0.0513156	0.0965934
rap2a 10%	0.122895	0.0202418	0.0238309
rap2a 0%	0.0832101	0.0458243	0.116099
A +aa	0.752885	1.17383	1.07328	1.01246	0.797513	1.19003	1.19387	0.999077	0.80705	1.24758	1.18198	0.570438
A 50%	0.867589	0.603108	0.903345
A 25%	0.591239	0.536146	0.707449
A 10%	0.437923	0.354935	0.241898
A 0%	0.0741781	0.095152	0.181204
A+Bshort +aa	1.02126	1.214	1.2607	1.2055	1.14207	1.12945	0.883352	1.25851	1.19789	1.1153	1.26576	0.809991
A+Bshort 50%	1.10079	0.874721	1.01584
A+Bshort 25%	0.731435	0.794389	0.997201
A+Bshort 10%	0.525272	0.646222	0.699658
A+Bshort 0%	0.150793	0.103621	0.266472
A+Bshort+Blong +aa	1.90698	1.71946	1.28257	1.75067	1.98774	1.60647	1.60922	1.58818	1.67225	1.403	1.73996	1.35669
A+Bshort+Blong 50%	1.53104	1.72598	1.37979
A+Bshort+Blong 25%	1.52266	1.5736	1.49747
A+Bshort+Blong 10%	0.746846	0.818721	1.22942
A+Bshort+Blong 0%	0.173117	0.113968	0.302951
