# Supplementary material for: Brain-enriched RagB isoforms regulate the dynamics of mTORC1 activity through GATOR1 inhibition
Source: Nat Cell Biol. 2022 Sep 12;24(9):1407–21. doi: 10.1038/s41556-022-00977-x (PMC9481464; doi:10.1038/s41556-022-00977-x)
Supplement: Source Data Fig. 6 — Statistical source data. [file 41556_2022_977_MOESM15_ESM.xlsx]

## Sheet: Sheet1
6a
	RagA		RagB		ratio
	replicate 1	replicate 2	replicate 1	replicate 2	replicate 1	replicate 2
Astrocytes	37.0595	36.4911	9.2726	9.22572	0.250208	0.252821
Neurons	56.25	50.3646	22.8624	21.5296	0.406442	0.427476
OPC	45.0546	47.8434	15.9563	16.2999	0.354156	0.340693
Newly formed OL	34.9182	26.8578	14.2367	14.4085	0.407716	0.536473
Myelinating OL	17.2283	19.0392	7.53158	9.48808	0.437163	0.498344
Microglia/macrophage	19.4778	14.1209	0.335025	0.191556	0.0172003	0.0135654
Endothelial	35.7284	36.3097	0.431572	0.290139	0.0120793	0.00799068
6f
	replicate 1	replicate 2	replicate 3
shmCherry 100% aa	0.944422	1.03112	1.02446
shmCherry 0% aa	0.725166	0.63733	0.985372
shmCherry 100% aa + bic	0.958246	1.15849	0.866427
shmCherry 0% aa + bic	0.658573	0.929346	0.823475
shRagA 100% aa	0.657224	0.6552	0.687297
shRagA 0% aa	0.836968	0.81839	0.648938
shRagA 100% aa + bic	1.00373	0.820953	0.603145
shRagA 0% aa + bic	0.991939	0.857685	0.718391
shRagB 100% aa	1.24714	1.02293	1.36462
shRagB 0% aa	1.29261	1.35604	1.38291
shRagB 100% aa + bic	1.52546	1.57242	1.62373
shRagB 0% aa + bic	0.878963	0.889127	0.865778
6g
	replicate 1	replicate 2	replicate 3
shmCherry aa 10%	3.71991	2.92634	2.17472
shmRagA aa 10%	3.18151	1.31631	1.83636
shmRagB aa 10%	0.918649	1.1163	1.20253
6h
	replicate 1	replicate 2	replicate 3
shmCherry aa 10%	1.68538	1.41633	1.31048
shmRagA aa 10%	1.46583	2.39119	1.77921
shmRagB aa 10%	0.638553	0.898982	0.688565
6o
	replicate 1	replicate 2	replicate 3
siLuciferase +aa	0.788954	1.09977	1.11127
siLuciferase 5 min	0.803658	0.869502	0.787327
siLuciferase 10 min	0.483338	0.384522	0.427679
siLuciferase 20 min	0.236528	0.0477796	0.110155
siLuciferase 60 min	0.0594579	0.0094863	0.0207279
siRagA +aa	0.704499	0.950241	0.890908
siRagA 5 min	0.716376	0.79579	0.726075
siRagA 10 min	0.788959	0.68239	0.665895
siRagA 20 min	0.541167	0.203139	0.395494
siRagA 60 min	0.175718	0.0148146	0.0622186
6q
	replicate 1	replicate 2	replicate 3
siLuciferase +aa	0.85922	1.14614	0.994643
siLuciferase 5 min	0.873855	0.689675	0.926518
siLuciferase 10 min	0.567103	0.593462	0.356263
siLuciferase 20 min	0.220399	0.0989746	0.106062
siLuciferase 60 min	0.0361527	0.0180141	0.00961487
siRagB +aa	0.477491	0.838699	0.832361
siRagB 5 min	0.653052	0.340356	0.458228
siRagB 10 min	0.350274	0.279714	0.229935
siRagB 20 min	0.025464	0.046852	0.0983962
siRagB 60 min	0.0238117	0.0224048	0.00564328
6r
	replicate 1	replicate 2	replicate 3	replicate 4	replicate 5	replicate 6
siLuciferase 100%	1.21267	0.983349	0.872379	1.03078	0.889139	1.01168
siLuciferase 25%	1.08058	0.829031	1.12673	0.9904	0.817343	0.987204
siRagA 100%	1.04359	0.906524	0.837034	0.992661	0.860296	0.958284
siRagA 25%	1.0764	0.844325	0.801822	0.901923	0.793802	0.894128
siRagB 100%	0.835611	0.780171	0.7671	0.87386	0.853124	0.873236
siRagB 25%	0.782972	0.716238	0.718017	0.797621	0.792554	0.811575
