# Supplementary material for: Brain-enriched RagB isoforms regulate the dynamics of mTORC1 activity through GATOR1 inhibition
Source: Nat Cell Biol. 2022 Sep 12;24(9):1407–21. doi: 10.1038/s41556-022-00977-x (PMC9481464; doi:10.1038/s41556-022-00977-x)
Supplement: Source Data Extended Data Fig. 1 — Statistical source data. [file 41556_2022_977_MOESM17_ESM.xlsx]

## Sheet: Sheet1
ED 1b
	replicate 1	replicate 2	replicate 3
control +aa	0.988412	0.988915	1.02267
control -aa	0.023812	0.05766	0.007163
control ±aa	0.408411	0.508637	0.407609
ABKO #1 +aa	0.362929	0.20179	0.254944
ABKO #1 -aa	0.178755	0.158961	0.186917
ABKO #1 ±aa	0.211555	0.215479	0.237999
ABKO #2 +aa	0.214667	0.188746	0.176593
ABKO #2 -aa	0.119951	0.165239	0.104054
ABKO #2 ±aa	0.131914	0.192313	0.220714
ED 1c
	replicate 1	replicate 2	replicate 3
control +aa	1.46668	0.848026	0.685295
control -aa	0.0447759	0.112701	0.0417858
control ±aa	0.5783	0.555271	0.312191
ABKO #1 +aa	0.0125681	0.0143589	0.00474547
ABKO #1 -aa	0.00668037	0.00879951	0.00344876
ABKO #1 ±aa	0.00475569	0.00931508	0.0042587
ABKO #2 +aa	0.0140044	0.00390928	0.00348396
ABKO #2 -aa	0.00947771	0.00672768	0.00354813
ABKO #2 ±aa	0.0205201	0.00260785	0.00795076
ED 1e
	replicate 1	replicate 2	replicate 3
control +aa	0.988043	0.822752	1.18921
control -aa	0.0122906	0.0583062	0.0673505
control ±aa	0.533936	0.561572	0.563412
CDKO #1 +aa	0.484039	0.59716	0.477729
CDKO #1 -aa	0.331892	0.342752	0.221666
CDKO #1 ±aa	0.390423	0.480163	0.366883
CDKO #2 +aa	0.408352	0.335863	0.288558
CDKO #2 -aa	0.249947	0.222345	0.196022
CDKO #2 ±aa	0.322065	0.342611	0.313796
ED 1f
	replicate 1	replicate 2	replicate 3
control +aa	0.855474	1.43518	0.70935
control -aa	0.0615586	0.0373228	0.0982178
control ±aa	0.632738	0.90323	0.670667
CDKO #1 +aa	0.00194845	0.0192843	0.00846444
CDKO #1 -aa	0.00460456	0.00884354	0.00718873
CDKO #1 ±aa	0.00233582	0.00636331	0.00610155
CDKO #2 +aa	0.00172234	0.00319393	0.00710469
CDKO #2 -aa	0.00247955	0.0072463	0.00993287
CDKO #2 ±aa	0.00110707	0.00570808	0.0298397
ED 1g
	replicate 1	replicate 2	replicate 3	replicate 4
RagA	1000.66	828.885	865.997	934.024
RagB	144.19	108.138	114.577	127.169
RagC	561.276	431.51	442.768	468.196
RagD	457.786	362.635	377.107	416.199
ED 1i
	replicate 1	replicate 2	replicate 3
control +aa	1.07037	0.839594	1.09003
control -aa	0.112702	0.0470721	0.020591
CDKO + m2 +aa	0.662599	0.449882	0.666806
CDKO + m2 -a	0.370321	0.471754	0.444084
CDKO + C +aa	0.819894	1.11084	0.799879
CDKO + C -aa	0.153243	0.106832	0.235656
CDKO + D +aa	0.984267	1.05299	0.839048
CDKO + D -aa	0.209021	0.0693997	0.145683
ED 1j
	replicate 1	replicate 2	replicate 3
control +aa	0.967608	0.891959	1.14043
control -aa	0.140314	0.0219226	0.0387575
CDKO + m2 +aa	0.0238865	0.00349629	0.00545969
CDKO + m2 -a	0.106837	0.00429496	0.0093993
CDKO + C +aa	0.63737	0.669238	0.546856
CDKO + C -aa	0.174011	0.0105596	0.0111156
CDKO + D +aa	1.07708	1.34229	1.1807
CDKO + D -aa	0.259916	0.0430059	0.0666603
ED 1k
	replicate 1	replicate 2	replicate 3
control +aa	1.21357	0.848866	0.937568
control -aa	0.154709	0.0777371	0.134497
CDKO + m2 +aa	0.695552	0.473435	0.573293
CDKO + m2 -a	0.398696	0.407283	0.603976
CDKO + C +aa	0.958637	0.815237	0.822992
CDKO + C -aa	0.342318	0.22539	0.27207
CDKO + D +aa	1.04599	0.853702	0.723455
CDKO + D -aa	0.239316	0.199109	0.208932
