# Supplementary material for: Brain-enriched RagB isoforms regulate the dynamics of mTORC1 activity through GATOR1 inhibition
Source: Nat Cell Biol. 2022 Sep 12;24(9):1407–21. doi: 10.1038/s41556-022-00977-x (PMC9481464; doi:10.1038/s41556-022-00977-x)
Supplement: Source Data Extended Data Fig. 2 — Statistical source data. [file 41556_2022_977_MOESM19_ESM.xlsx]

## Sheet: Sheet1
ED 2b
pS6K/S6K
	replicate 1	replicate 2	replicate 3
0 min	0.869566	1.02223	1.10821
15 min	0.449644	0.395678	0.316438
30 min	0.078984	0.0262731	0.0064286
60 min	0.0289202	0.0153271	0.00280128
120 min	0.0102175	0.00852433	0.00802322
240 min	0.00738971	0.00305627	0.0034759
pTFEB/TFEB
	replicate 1	replicate 2	replicate 3
0 min	1.02851	0.89616	1.07533
15 min	0.248822	0.242868	0.191835
30 min	0.0725646	0.0123269	0.0177103
60 min	0.0516204	0.0465888	0.0719964
120 min	0.049149	0.0486164	0.126673
240 min	0.0955096	0.0513537	0.0356499
p4EBP1/4EBP1
	replicate 1	replicate 2	replicate 3
0 min	0.796176	0.989851	1.21397
15 min	0.248851	0.406554	0.519453
30 min	0.110721	0.0580065	0.0559708
60 min	0.0381745	0.0282776	0.0222374
120 min	0.0231947	0.0231027	0.0178027
240 min	0.0180952	0.0120388	0.00510861
pULK1/ULK1
	replicate 1	replicate 2	replicate 3
0 min	1.23114	1.11219	0.656674
15 min	0.558759	0.924564	0.844585
30 min	0.461075	0.66024	0.615084
60 min	0.573057	0.410619	0.701194
120 min	0.727923	0.293375	0.454448
240 min	0.587378	0.28569	0.412826
pS6/S6
	replicate 1	replicate 2	replicate 3
0 min	0.974065	0.983605	1.04233
15 min	0.946004	1.07118	1.23
30 min	1.1106	1.00144	1.11013
60 min	0.489239	0.468336	0.115268
120 min	0.115993	0.0183941	0.00291389
240 min	0.0124973	0.00207513	0.000892463
