# Supplementary material for: Brain-enriched RagB isoforms regulate the dynamics of mTORC1 activity through GATOR1 inhibition
Source: Nat Cell Biol. 2022 Sep 12;24(9):1407–21. doi: 10.1038/s41556-022-00977-x (PMC9481464; doi:10.1038/s41556-022-00977-x)
Supplement: Source Data Extended Data Fig. 3 — Statistical source data. [file 41556_2022_977_MOESM21_ESM.xlsx]

## Sheet: Sheet1
ED 3b
	replicate 1	replicate 2	replicate 3
wt	50.3142	29.8192	54.103
ABKO	8.44142	10.8329	5.11445
ED 3d
	replicate 1	replicate 2	replicate 3
wt	44.8188	64.7286	34.1471
CDKO	1.07212	1.64125	7.04265
ED 3f
	replicate 1	replicate 2	replicate 3
control	1.32129	0.781426	0.89728
ABKO	0.181198	0.0609038	0.119696
CDKO	0.12374	0.173244	0.133277
ED 3g
	replicate 1	replicate 2	replicate 3
control	1.01629	0.898879	1.08483
ABKO	0.185404	0.128482	0.10144
CDKO	0.159864	0.143591	0.113101
ED 3h
	replicate 1	replicate 2	replicate 3
control	0.987759	1.00335	1.0089
CDKO	0.19271	0.0575817	0.077712
ED 3i
	replicate 1	replicate 2	replicate 3
control	0.906267	1.06542	1.02832
CDKO	0.086266	0.148942	0.0948794
ED 3j
	replicate 1	replicate 2	replicate 3
control	1.0211	1.00967	0.969231
ABKO	0.0374723	0.0345541	0.0192164
ED 3k
	replicate 1	replicate 2	replicate 3
control	1.00569	1.01374	0.98057
ABKO	0.0479979	0.0542163	0.0232828
ED 3m
	replicate 1	replicate 2	replicate 3
rap2a	0.00122022	0.016351	0.00153149
A	0.947389	0.754768	1.29784
Bshort	1.05893	0.945904	1.1138
Blong	1.13864	1.04159	0.848474
ED 3n
	replicate 1	replicate 2	replicate 3
rap2a	0.0032769	0.0458048	0.00164379
A	1.16108	0.808689	1.03023
Bshort	1.21034	1.23108	1.26292
Blong	1.11146	0.869382	1.24366
