# Supplementary material for: Brain-enriched RagB isoforms regulate the dynamics of mTORC1 activity through GATOR1 inhibition
Source: Nat Cell Biol. 2022 Sep 12;24(9):1407–21. doi: 10.1038/s41556-022-00977-x (PMC9481464; doi:10.1038/s41556-022-00977-x)
Supplement: Source Data Extended Data Fig. 4 — Statistical source data. [file 41556_2022_977_MOESM23_ESM.xlsx]

## Sheet: Sheet1
ED 4b
	replicate 1	replicate 2	replicate 3	replicate 4
wt_+aa	45.1078	26.8119	37.7671	45.5633
wt_-aa	6.44804	3.70967	6.35539	8.8179
ABKO_+aa	2.23332	4.36859	1.73721	2.75174
ABKO_-aa	2.22557	5.14726	3.36106	1.97884
ABKO_A_+aa	23.4296	19.5699	21.8695	20.8658
ABKO_A_-aa	5.71176	7.51353	6.87682	8.0259
ABKO_B_+aa	28.6881	26.0577	26.2132	16.2159
ABKO_B_-aa	16.5563	15.0101	19.5723	11.4197
ABKO_Blong_+aa		6.39588	2.61304	2.37361
ABKO_Blong_-aa		7.43402	2.2429	2.85696
ED 4d
	replicate 1	replicate 2	replicate 3	replicate 4	replicate 5
metap2	0.424588	1.2059	1.31068	1.12447	0.934351
A	3.78706	4.50798	3.91164	3.97638	6.88128
Bshort	3.61986	3.27296	2.89429	3.15855	5.72054
Blong	0.961279	0.773411	0.843998	1.01104	0.263514
ED 4f
	replicate 1	replicate 2	replicate 3
rap2a	0.00427413	0.00339576	0.000962852
A	1.11465	1.02424	0.861102
Bshort	0.910786	0.719533	0.793281
Blong	0.083659	0.0427885	0.0592642
ED 4h
	replicate 1	replicate 2	replicate 3
wt +aa	22.601	29.9909	41.9562
wt -aa	3.36216	5.93293	6.71753
AKO +aa	15.2908	11.7062	21.4549
AKO -aa	9.12845	15.933	15.9961
