# Supplementary material for: Brain-enriched RagB isoforms regulate the dynamics of mTORC1 activity through GATOR1 inhibition
Source: Nat Cell Biol. 2022 Sep 12;24(9):1407–21. doi: 10.1038/s41556-022-00977-x (PMC9481464; doi:10.1038/s41556-022-00977-x)
Supplement: Source Data Extended Data Fig. 5 — Statistical source data. [file 41556_2022_977_MOESM25_ESM.xlsx]

## Sheet: Sheet1
ED 5b
	replicate 1	replicate 2	replicate 3
rap2a	0.000875582	0.00185527	0.000885511
A-T21N	0.00548479	0.00225187	0.00200233
A-Q66L	0.780906	1.25969	0.959406
B-T54N	0.00159842	0.00222903	0.00759554
B-Q99L	0.844864	0.709224	0.928061
Blong-T54N	0.000857944	0.001286	0.00330439
Blong-Q127L	0.0347467	0.0157551	0.0517375
ED 5d
	replicate 1	replicate 2	replicate 3
control m2 +aa	0.985797	0.937616	1.07659
control m2 -aa	0.21664	0.112112	0.281401
control A +aa	0.127301	0.321352	0.136708
control A -aa	0.0324955	0.0388163	0.0337887
control Blong +aa	0.15516	0.343052	0.24385
control Blong -aa	0.0545945	0.0396382	0.0475618
AKO m2 +aa	0.924758	0.900886	0.689245
AKO m2 -aa	0.597066	0.382917	0.566026
AKO A +aa	0.0962892	0.0869603	0.0433989
AKO A -aa	0.0581268	0.026355	0.0319658
AKO B +aa	0.0815444	0.084267	0.0582491
AKO B -aa	0.0522666	0.0278773	0.0518209
ED 5f
	replicate 1	replicate 2	replicate 3
control m2 +aa	1.01659	0.918417	1.06499
control m2 -aa	0.273928	0.109296	0.0633565
control A +aa	0.0664893	0.0630221	0.0571037
control A -aa	0.0365886	0.011093	0.00709383
control Blong +aa	0.345532	0.203268	0.225124
control Blong -aa	0.127068	0.0902147	0.141998
AKO m2 +aa	0.788136	0.900354	0.982144
AKO m2 -aa	0.640366	0.790147	0.554021
AKO A +aa	0.0195036	0.0603925	0.030446
AKO A -aa	0.00939687	0.0166762	0.00727451
AKO Blong +aa	0.0501887	0.0635375	0.0614652
AKO Blong -aa	0.00975555	0.0151779	0.0446391
