# Supplementary material for: Brain-enriched RagB isoforms regulate the dynamics of mTORC1 activity through GATOR1 inhibition
Source: Nat Cell Biol. 2022 Sep 12;24(9):1407–21. doi: 10.1038/s41556-022-00977-x (PMC9481464; doi:10.1038/s41556-022-00977-x)
Supplement: Source Data Extended Data Fig. 6 — Statistical source data. [file 41556_2022_977_MOESM27_ESM.xlsx]

## Sheet: Sheet1
ED 6b
	replicate 1	replicate 2	replicate 3
m2 0 ng	0.294313	0.548798	0.118623
m2 5 ng	0.402615	0.453869	0.456357
m2 25 ng	0.34536	0.266687	0.473838
m2 100 ng	0.139667	0.337691	0.436655
Blong 0 ng	1.16449	0.959306	0.876209
Blong 5 ng	0.822126	0.719923	0.680356
Blong 25 ng	0.679919	0.597181	0.817155
Blong 100 ng	0.530269	0.865415	0.606116
ED 6d
	replicate 1	replicate 2	replicate 3
m2 +aa	1.03299	1.1602	0.806807
m2 -aa	0.625902	0.637085	0.747048
A +aa	6.39948	6.0785	5.23306
A -aa	6.07031	5.78012	5.65396
B +aa	5.11668	6.1468	4.9873
B -aa	5.66254	4.89686	5.49089
Blong +aa	1.47503	1.6435	0.855645
Blong -aa	0.709354	0.512105	0.667069
ED 6e
	replicate 1	replicate 2	replicate 3
m2 +aa	0.0139678	0.00727969	0.177727
m2 -aa	0.00988821	0.00718184	0.0275133
A +aa	1.02607	0.988797	0.985137
A -aa	1.23089	1.07264	0.737116
B +aa	1.11178	0.98765	0.74711
B -aa	1.30518	1.11525	0.925904
Blong +aa	0.279706	0.402352	0.463565
Blong -aa	0.205633	0.493823	0.650575
ED 6h
	replicate 1	replicate 2	replicate 3
rap2a	0.0689241	0.012703	0.0508892
AQ66L	0.958505	0.938796	1.1027
BQ99L	0.135099	0.0963292	0.308745
BdeltaNQ99L	0.767209	0.637334	0.510449
BQAQVHSQ99L	0.16405	0.263036	0.154119
ED 6j
	replicate 1	replicate 2	replicate 3
AKO + m2 +aa	1.01443	1.09199	0.893581
AKO + m2 -a	0.857906	0.877416	0.680184
AKO + A +aa	2.00235	1.5306	1.47717
AKO + A -aa	0.0136844	0.15425	0.123241
AKO + B +aa	2.40818	1.96726	1.88502
AKO + B -aa	0.615576	1.15049	0.912117
AKO + BdeltaN +aa	1.92433	1.62106	2.15153
AKO + BdeltaN -aa	0.115819	0.182021	0.287309
AKO + BAQVHS +aa	2.59594	2.19783	2.67804
AKO + BAQVHS -aa	0.668373	1.17423	1.36139
