# Supplementary material for: Brain-enriched RagB isoforms regulate the dynamics of mTORC1 activity through GATOR1 inhibition
Source: Nat Cell Biol. 2022 Sep 12;24(9):1407–21. doi: 10.1038/s41556-022-00977-x (PMC9481464; doi:10.1038/s41556-022-00977-x)
Supplement: Source Data Extended Data Fig. 7 — Statistical source data. [file 41556_2022_977_MOESM28_ESM.xlsx]

## Sheet: Sheet1
ED 7d
	replicate 1	replicate 2	replicate 3
A + 0 nM GATOR1	0	0	0
A + 25 nM GATOR1	139.6	97.1	109.2
A + 50 nM GATOR1	160.8	148.7	127.4
A + 100 nM GATOR1	248.8	212.4	242.7
A + 250 nM GATOR1	306.5	264	227.6
A + 500 nM GATOR1	276.1	245.8	264
Bshort + 0 nM GATOR1	0	0	0
Bshort + 25 nM GATOR1	24.3	36.4	45.5
Bshort + 50 nM GATOR1	72.8	66.8	63.7
Bshort + 100 nM GATOR1	109.2	103.2	81.9
Bshort + 250 nM GATOR1	173	154.7	151.7
Bshort + 500 nM GATOR1	321.6	215.4	254.9
ED 7e
	replicate 1	replicate 2	replicate 3	replicate 4
A + 0 nM GATOR1	0	0	0	0
A + 25 nM GATOR1	72.8	45.5	48.5	33.4
A + 50 nM GATOR1	91	63.7	78.9	85
A + 100 nM GATOR1	151.7	97.1	136.5	121.4
A + 250 nM GATOR1	209.4	209.4	157.8	203.3
A + 500 nM GATOR1	227.6	242.7	221.5	209.4
Bshort + 0 nM GATOR1	0	0	0	0
Bshort + 25 nM GATOR1	57.7	36.4	39.4	45.5
Bshort + 50 nM GATOR1	91	54.6	39.4	57.7
Bshort + 100 nM GATOR1	109.2	106.2	75.9	81.9
Bshort + 250 nM GATOR1	188.1	194.2	94.1	145.6
Bshort + 500 nM GATOR1	324.7	345.9	297.4	294.3
