# Supplementary material for: Brain-enriched RagB isoforms regulate the dynamics of mTORC1 activity through GATOR1 inhibition
Source: Nat Cell Biol. 2022 Sep 12;24(9):1407–21. doi: 10.1038/s41556-022-00977-x (PMC9481464; doi:10.1038/s41556-022-00977-x)
Supplement: Source Data Extended Data Fig. 8 — Statistical source data. [file 41556_2022_977_MOESM30_ESM.xlsx]

## Sheet: Sheet1
ED 8b
	replicate 1	replicate 2	replicate 3
rap2a	0.000873714	0.000406738	0.000732582
A-T21N	0.967673	0.813416	1.21891
A-Q66L	0.242906	0.168906	0.137543
B-T54N	0.686439	0.851487	0.701604
B-Q99L	0.229552	0.355984	0.103805
Blong-T54N	0.574072	1.1444	0.937103
Blong-Q127L	0.544339	0.585613	1.11934
ED 8d
	replicate 1	replicate 2	replicate 3
rap2a	0.00111728	0.00246123	0.000369072
A-T21N	0.898322	1.13199	0.969684
A-Q66L	0.00188733	0.00401206	0.000399681
B-T54N	0.611368	0.480079	1.12929
B-Q99L	0.000845806	0.00447157	0.000337991
Blong-T54N	0.17304	0.138341	0.294541
Blong-Q127L	0.0100645	0.0331429	0.00978278
ED 8f
	replicate 1	replicate 2	replicate 3
rap2a	0.00220634	0.000818813	0.00795827
A wt	1.10291	0.733073	1.16402
Bshort wt	0.439074	1.05417	0.294677
Blong wt	3.80236	3.91085	2.15482
ED 8h
	replicate 1	replicate 2	replicate 3
Blong	0.953132	0.698781	1.34809
Blong-D96A	0.963891	0.891555	0.837808
Blong-L94A	1.87112	2.07173	1.51662
ED 8j
	replicate 1	replicate 2	replicate 3
rap2a	0.00482739	0.000592228	0.00900104
Blong-T54N	0.991782	1.14409	0.864126
Blong-Q127L	0.0829155	0.0626266	0.0386523
Blong-Q127L-L94A	0.00889356	0.0055473	0.0025242
Blong-Q127L-D96A	0.102749	0.13238	0.0920542
ED 8l
	replicate 1	replicate 2	replicate 3
rap2a	0.00514023	0.00458125	0.00513127
A-Q66L	0.983611	0.99041	1.02598
Bshort-Q99L	0.321282	0.229234	0.42653
Blong-Q127L	0.184797	0.0155284	0.0473157
BlongdeltaN-Q127L	0.255577	0.0199105	0.0745188
