# Supplementary material for: Brain-enriched RagB isoforms regulate the dynamics of mTORC1 activity through GATOR1 inhibition
Source: Nat Cell Biol. 2022 Sep 12;24(9):1407–21. doi: 10.1038/s41556-022-00977-x (PMC9481464; doi:10.1038/s41556-022-00977-x)
Supplement: Source Data Extended Data Fig. 9 — Statistical source data. [file 41556_2022_977_MOESM32_ESM.xlsx]

## Sheet: Sheet1
ED 9c
	replicate 1	replicate 2	replicate 3
A + 0 nM GATOR1	0	0	0
A + 25 nM GATOR1	115.304	133.51	124.407
A + 50 nM GATOR1	188.127	200.264	185.093
A + 100 nM GATOR1	300.396	260.95	288.259
A + 250 nM GATOR1	397.494	412.666	452.112
A + 500 nM GATOR1	518.867	421.769	452.112
A + 1000 nM GATOR1	567.416	485.489	567.416
A + 2000 nM GATOR1	585.621	588.656	597.759
Blong + 0 nM GATOR1	0	0	0
Blong + 25 nM GATOR1	-18.2058	6.06862	18.2058
Blong + 50 nM GATOR1	12.1372	-42.4803	3.03431
Blong + 100 nM GATOR1	18.2058	27.3088	0
Blong + 250 nM GATOR1	3.03431	9.10292	18.2058
Blong + 500 nM GATOR1	33.3774	0	12.1372
Blong + 1000 nM GATOR1	6.06862	33.3774	30.3431
Blong + 2000 nM GATOR1	12.1372	18.2058	27.3088
ED 9d
	replicate 1	replicate 2
A + 0 nM GATOR1	0	0
A + 25 nM GATOR1	-18.2	57.7
A + 50 nM GATOR1	39.4	97.1
A + 100 nM GATOR1	157.8	188.1
A + 250 nM GATOR1	339.8	333.8
A + 500 nM GATOR1	449.1	464.2
A + 1000 nM GATOR1	494.6	594.7
A + 2000 nM GATOR1	418.7	467.3
ED 9f
	replicate 1	replicate 2	replicate 3
A	1.55971	1.9041	1.47877
Bshort	1.36201	1.58788	1.54982
Blong	2.15841	2.46565	2.01553
ED 9g
	replicate 1	replicate 2	replicate 3	replicate 4	replicate 5	replicate 6	replicate 7	replicate 8	replicate 9
rap2a	0.020705	0.0407499	0.0160253	0.007277	0.050381	0.0375529	0.00269107	0.000870275	0.0068663
A	0.992467	1.03887	1.15745	0.834201	0.957521	0.780331	1.12515	1.14362	0.970384
A+Bshort	1.34786	1.2377	1.22728	1.37139	1.38596	1.49197	1.30706	1.29524	1.31113
A+Bshort+Blong	1.26542	1.11401	0.966	1.217	1.09249	1.21442	0.936362	0.986959	1.14702
ED 9i
	replicate 1	replicate 2	replicate 3	replicate 4	replicate 5	replicate 6
A +aa	0.620373	1.09811	0.992243	1.19737	1.17399	0.917911
A 10 min	0.180909	0.15252	0.292797	0.400097	0.217776	0.367312
A 20 min	0.0677977	0.0111702	0.107508	0.116321	0.166609	0.138376
A + Bshort +aa	0.862887	0.711723	1.27389	1.21228	1.06249	1.13144
A + Bshort 10 min	0.715054	0.235656	0.729781	0.481663	0.316748	0.633977
A + Bshort 20 min	0.354459	0.0108734	0.232466	0.195552	0.198617	0.276353
A + Bshort + Blong +aa	0.988344	2.57068	1.27684	1.67721	1.64235	1.30201
A + Bshort + Blong 10 min	1.46029	0.593034	0.694874	0.579953	0.771776	1.05175
A + Bshort + Blong 20 min	0.516697	0.15172	0.361555	0.253851	0.581545	0.278831
ED 9k
	replicate 1	replicate 2	replicate 3
control +aa	1.15445	1.02594	0.819616
control 25%	0.744653	0.548417	0.606001
control 10%	0.349624	0.583488	0.438763
control 0%	0.00558271	0.0352301	0.0339988
AKO #1 +aa	0.235458	0.393506	0.323662
AKO #1 25%	0.151316	0.187273	0.327405
AKO #1 1%	0.0860289	0.210388	0.248619
AKO #1 0%	0.108209	0.120372	0.179843
AKO #9 +aa	0.148551	0.195062	0.174868
AKO #9 25%	0.107421	0.184627	0.179166
AKO #9 1%	0.0697942	0.147141	0.144085
AKO #9 0%	0.102636	0.115169	0.0821678
ED 9m
	replicate 1	replicate 2	replicate 3
control +aa	1.09122	0.992253	0.916525
control 25%	0.69849	0.930805	0.803329
control 10%	0.290043	0.710357	0.543325
control 0%	0.00776246	0.038566	0.0703234
BKO #21 +aa	0.617928	0.581498	0.561257
BKO #21 25%	0.337846	0.383542	0.533947
BKO #21 1%	0.211526	0.255284	0.297527
BKO #21 0%	0.00390602	0.00626169	0.0424083
BKO #24 +aa	0.614391	0.649892	0.476333
BKO #24 25%	0.296407	0.252992	0.359102
BKO #24 1%	0.129633	0.102953	0.168818
BKO #24 0%	0.00575207	0.00246652	0.00751361
