# Supplementary material for: Brain-enriched RagB isoforms regulate the dynamics of mTORC1 activity through GATOR1 inhibition
Source: Nat Cell Biol. 2022 Sep 12;24(9):1407–21. doi: 10.1038/s41556-022-00977-x (PMC9481464; doi:10.1038/s41556-022-00977-x)
Supplement: Source Data Extended Data Fig. 10 — Statistical source data. [file 41556_2022_977_MOESM34_ESM.xlsx]

## Sheet: Sheet1
ED 10c
	replicate 1	replicate 2	replicate 3
MEF 0 min	0.917301	1.07462	1.00808
MEF 30 min	0.30732	0.264568	0.201588
MEF 60 min	0.048726	0.0451959	0.0335184
MEF 120 min	0.08572	0.0768386	0.0764885
neuron 0 min	0.939391	0.859598	1.20101
neuron 30 min	0.671007	0.684276	0.816447
neuron 60 min	0.216678	0.20715	0.335597
neuron 120 min	0.0380587	0.0222101	0.0614537
ED 10e
	replicate 1	replicate 2	replicate 3
1	1.14869	1.12406	0.727245
0.1	0.639532	0.60684	0.735842
0	0.820907	0.752511	0.68036
100% bic	1.19389	1.10803	1.27703
10% bic	0.804694	0.713983	1.19786
0% bic	0.718466	0.674726	0.954968
torin	0.0123962	0.0901304	0.0628431
ED 10f
	replicate 1	replicate 2
shmCherry	0.806986	1.19301
shRagA #1	0.0512515	0.531217
shRagA #2	0.0860875	0.31573
shRagB #1	0.747146	1.29206
shRagB #2	0.943381	0.855707
ED 10g
	replicate 1	replicate 2
shmCherry	0.652844	1.34716
shRagA #1	0.705683	1.23493
shRagA #2	0.758989	1.17633
shRagB #1	0.110254	0.455429
shRagB #2	0.123097	0.346766
ED 10h
	# tumor samples
White blood cell	88
Lung	25
Breast	23
Soft tissue,Bone	22
Bladder	19
Testis	18
Endometrium	12
Adrenal gland	10
Kidney	10
Skin	10
Ovary	9
Prostate	9
All below 3%	35
total	290
ED 10i
Kidney	-1.58066
Prostate	-0.843427
Breast	-0.634932
Ovary	-0.483487
Skin	-0.469909
Lung	-0.403321
Bladder	0.597898
Endometrium	0.997217
Soft tissue,Bone	1.49972
Testis	1.98782
Adrenal gland	2.13982
White blood cell	4.10948
